# Supplementary material for: The Canadian Breast Cancer Symposium 2025: Meeting Report
Source: Curr Oncol. 2025 Dec 27;33(1):15. doi: 10.3390/curroncol33010015 (PMC12839805; doi:10.3390/curroncol33010015)
Supplement: Supplementary file 1 [file curroncol-33-00015-s001.zip]

Archive with 1 entries (1 files):
- curroncol-4053149-supplementary.pdf
